# Supplementary material for: Engineering and adaptive laboratory evolution of Escherichia coli for improving methanol utilization based on a hybrid methanol assimilation pathway
Source: Front Bioeng Biotechnol. 2023 Jan 10;10:1089639. doi: 10.3389/fbioe.2022.1089639 (PMC9871363; doi:10.3389/fbioe.2022.1089639)
Supplement: Supplementary file 3 [file DataSheet2.xlsx]

## Sheet: Table S4.
Table S4. Mutations in the evolved Ev17 strain relative to the parent strain. Position of mutations are aligned to the E. coli MG1655 genome.
Type	Position	Referenece	Observation	Gene	Gene Locus
Deletion	90318	C	-	b0082	rsmH
Insertion	257907	-	AGTGCAAAGATAATCGATTCTTTTTCGATTGTCTGGCTGTATGCGTCAACGTGAAACCGGCACC	b0239,b4709,b4710(dist=16)	frsA;insA9;insB9
Insertion	317292	-	T	b0299,b0301(dist=434)	insF1;rclC
Insertion	523206	-	T	b0497(dist=55);b0496(dist=376)	rhsD;ybbP
Deletion	592228	G	-	b0569	nfrB
Deletion	705625	A	-	b0679	nagE
Insertion	767264	-	T	b0731	mngA
Deletion	1275448	T	-	b1221	narL
Insertion	1417330	-	G	b1350	recE
Deletion	1575613	A	-	b1495	yddB
Insertion	1808376	-	A	b1725	yniA
Deletion	2173361	CC	-	b2091(dist=488);b2093(dist=920)	gatD;gatB
Insertion	2231128	-	A	b2142	yohK
Deletion	2811125	A	-	b2684	mprA
Insertion	2836582	-	T	b2712	hypF
Insertion	2906592	-	A	b2778,b2779,b4682(dist=51)	ygcG;eno;yqcG
Deletion	3253736	G	-	b3105	yhaJ
Insertion	3379259	-	C	b3232	zapE
Insertion	3560455	-	G	b3422,b3424(dist=167)	rtcR;glpG
Deletion	3653244	T	-	b3505,b3506(dist=717)	insH11;slp
Insertion	3725347	-	A	b3559,b3560,b3561(dist=66);b4553(dist=66)	glyS;glyQ;wecH;ysaB
Insertion	4296380	-	CG	b4077,b4078,b4079(dist=56)	gltP;yjcO;fdhF
Insertion	4606322	-	G	b4367(dist=659);b4371,b4567(dist=347)	fhuF;rsmC;yjjZ
SNV	30163	A	G	b0032	carA
SNV	38948	C	A	b0038	caiB
SNV	52269	C	A	b0051	rsmA
SNV	70236	G	T	b0063,b0064(dist=151)	araB;araC
SNV	70434	C	T	b0064	araC
SNV	70581	C	T	b0064	araC
SNV	70740	T	G	b0064	araC
SNV	71079	C	T	b0064	araC
SNV	71082	T	C	b0064	araC
SNV	71085	T	C	b0064	araC
SNV	71109	T	C	b0064	araC
SNV	71175	A	G	b0064	araC
SNV	71214	T	C	b0064	araC
SNV	90443	C	T	b0082	rsmH
SNV	146797	G	T	b0131,b0132(dist=171);b0130(dist=487)	panD;rpnC;yadE
SNV	151173	T	C	b0136	yadK
SNV	198585	G	T	b0177	bamA
SNV	236101	A	C	b0215	dnaQ
SNV	236107	A	C	b0215	dnaQ
SNV	268283	G	A	b0253	ykfA
SNV	293710	C	A	b0278	yagL
SNV	309206	G	T	b0291	ecpC
SNV	318848	T	C	b0304	rclA
SNV	327937	T	A	b0312	betB
SNV	330735	G	T	b0314	betT
SNV	349323	T	G	b0331	prpB
SNV	366125	A	C	b0344	lacZ
SNV	366351	A	T	b0344(dist=46);b0345(dist=77)	lacZ;lacI
SNV	366352	C	T	b0344(dist=47);b0345(dist=76)	lacZ;lacI
SNV	367573	G	A	b0345(dist=63);b0346(dist=14)	lacI;mhpR
SNV	418105	G	T	b0400	phoR
SNV	431468	C	T	b0411	tsx
SNV	434694	C	T	b0415	ribE
SNV	435130	G	A	b0416,b0417(dist=7);b0414,b0415(dist=13)	nusB;thiL;ribD;ribE
SNV	436821	C	A	b0418	pgpA
SNV	463634	G	A	b0441	ppiD
SNV	475971	C	A	b0452,b0456(dist=11);b0453,b0454(dist=11)	tesB;ybaA;ybaY;ybaZ
SNV	490216	A	G	b0466	ybaM
SNV	490348	G	T	b0467	priC
SNV	492265	G	A	b0470	dnaX
SNV	504133	C	T	b0479	fsr
SNV	532011	C	A	b0504	allS
SNV	534729	G	A	b0507	gcl
SNV	543705	G	T	b0515	allE
SNV	548654	C	A	b4572	ylbE
SNV	566173	C	G	b0537,b0540,b0541(dist=669)	intD;insE3;insF3
SNV	566205	T	C	b0537,b0540,b0541(dist=637)	intD;insE3;insF3
SNV	566245	G	A	b0537,b0540,b0541(dist=597)	intD;insE3;insF3
SNV	566277	C	T	b0537,b0540,b0541(dist=565)	intD;insE3;insF3
SNV	566323	C	T	b0537,b0540,b0541(dist=519)	intD;insE3;insF3
SNV	566326	T	C	b0537,b0540,b0541(dist=516)	intD;insE3;insF3
SNV	566332	T	G	b0537,b0540,b0541(dist=510)	intD;insE3;insF3
SNV	569859	G	A	b0544	ybcK
SNV	587677	T	C	b0567	ybcH
SNV	606233	C	A	b0578,b0579,b0580(dist=34);b0581(dist=32)	nfsB;ybdF;ybdJ;ybdK
SNV	622990	C	T	b0591	entS
SNV	646550	G	T	b0612	citT
SNV	753654	G	A	b0720	gltA
SNV	774083	G	A	b0734	cydB
SNV	785777	G	T	b0754	aroG
SNV	793900	C	T	b0761	modE
SNV	827481	G	A	b0794	ybhF
SNV	851691	C	T	b0815	opgE
SNV	858391	A	G	b0821	ybiU
SNV	859964	T	A	b0822	ybiV
SNV	876072	T	C	b0834	dgcI
SNV	894330	C	G	b0854	potF
SNV	899856	C	A	b0860	artJ
SNV	918033	G	A	b0876	ybjD
SNV	939717	G	T	b0893	serS
SNV	1007505	G	A	b0947	ycbX
SNV	1011452	C	A	b0949	uup
SNV	1015199	T	A	b0952	pqiC
SNV	1023455	C	T	b0960	yccS
SNV	1025395	G	A	b0962	helD
SNV	1045348	G	T	b0983	gfcE
SNV	1048527	G	A	b0985	gfcC
SNV	1048887	C	T	b0986	gfcB
SNV	1050451	A	G	b0988	insB4
SNV	1056217	G	A	b0993,b0994(dist=44)	torS;torT
SNV	1058375	A	G	b0996	torC
SNV	1086005	G	A	b1020	phoH
SNV	1100466	G	T	b1036	ycdZ
SNV	1110747	G	T	b1048	opgG
SNV	1147133	T	C	b1088	yceD
SNV	1156763	T	C	b1099	holB
SNV	1211996	C	T	b1160	iraM
SNV	1266754	A	C	b1212	prmC
SNV	1272912	A	G	b1218	chaC
SNV	1296375	A	G	b1241	adhE
SNV	1298148	T	C	b1241,b1242,b4771(dist=366)	adhE;ychE;ychT
SNV	1298380	T	C	b1241,b1242,b4771(dist=134)	adhE;ychE;ychT
SNV	1306864	C	A	b1248	yciU
SNV	1309805	G	T	b1250	kch
SNV	1366097	T	C	b1302	puuE
SNV	1390341	C	T	b1326	mpaA
SNV	1405487	C	A	b1339	abgR
SNV	1405877	T	C	b1340(dist=102);b1339,b1341(dist=102)	smrA;abgR;dgcM
SNV	1419648	T	A	b1355,b1357,b4527(dist=117);b1353,b1356(dist=117)	ydaG;ydaS;ydaF;sieB;racR
SNV	1420292	G	A	b1355,b1356,b1357,b1358,b1359,b4527(dist=73)	ydaG;racR;ydaS;ydaT;ydaU;ydaF
SNV	1421109	A	G	b1356,b1359,b1360(dist=10);b1357,b1358(dist=3)	racR;ydaU;ydaV;ydaS;ydaT
SNV	1476620	G	A	b1407	ydbD
SNV	1515688	C	A	b1444	patD
SNV	1517499	C	T	b1445	ortT
SNV	1538302	T	C	b1467	narY
SNV	1618451	T	C	b1529	marC
SNV	1658551	G	T	b1587	ynfE
SNV	1665741	G	A	b1592	clcB
SNV	1801217	A	G	b1719	thrS
SNV	1804211	C	T	b4535(dist=954)	yniD
SNV	1936934	A	C	b1853	yebK
SNV	1938348	G	A	b1854	pykA
SNV	1962789	G	T	b1878	flhE
SNV	2013977	T	A	b1938	fliF
SNV	2026728	A	G	b1956	dgcQ
SNV	2040777	G	A	b1972	msrQ
SNV	2056203	G	A	b1982	amn
SNV	2066156	T	C	b1992,b1993(dist=392);b1994(dist=149)	cobS;cobU;insH6
SNV	2134452	C	A	b2060	wzc
SNV	2190232	C	T	b2109	yehB
SNV	2267491	G	T	b2172	yeiQ
SNV	2343336	G	A	b2233	yfaL
SNV	2345315	C	A	b2234	nrdA
SNV	2372977	C	A	b2258	arnF
SNV	2413368	T	A	b2294,b2295,b2296(dist=102)	yfbU;yfbV;ackA
SNV	2420720	G	T	b2302	yfcG
SNV	2490586	C	T	b2373	oxc
SNV	2491714	C	T	b2373	oxc
SNV	2511330	G	A	b2389,b2390,b2392(dist=138)	yfeO;ypeC;mntH
SNV	2523236	C	T	b2406	xapB
SNV	2525634	G	A	b2408	yfeN
SNV	2535961	C	A	b2417	crr
SNV	2547923	G	A	b2429	murP
SNV	2557696	G	A	b2441	eutB
SNV	2559968	G	A	b2442	intZ
SNV	2586547	A	G	b2469	narQ
SNV	2594443	C	T	b2474	tmcA
SNV	2608552	C	A	b2487	hyfG
SNV	2609762	G	A	b2487	hyfG
SNV	2642474	A	G	b2516	rodZ
SNV	2667442	C	A	b2536	hcaT
SNV	2689053	G	T	b2555	qseG
SNV	2696845	G	T	b2558	mltF
SNV	2700069	G	A	b2561,b2562,b2563,b2564,b4687(dist=48)	yfhH;yfhL;acpS;pdxJ;shoB
SNV	2766409	G	A	b2630	rnlA
SNV	2810925	G	A	b2684	mprA
SNV	2838599	C	T	b2714	ascG
SNV	2851979	A	G	b2728	hypC
SNV	2856843	T	C	b2732,b2733(dist=250);b2731(dist=427)	ygbA;mutS;fhlA
SNV	2929624	T	C	b2797	sdaB
SNV	2943147	A	G	b2808,b2809,b2810(dist=190)	gcvA;ygdI;csdA
SNV	2976382	T	C	b2836,b2837(dist=217)	aas;galR
SNV	2981497	C	T	b2841	araE
SNV	2985056	T	C	b2844	yqeF
SNV	3041701	C	A	b2898	ygfZ
SNV	3099848	C	A	b2957	ansB
SNV	3103451	C	A	b2961	mutY
SNV	3143956	C	A	b2995	hybB
SNV	3170635	T	C	b3026	qseC
SNV	3197914	C	A	b3053	glnE
SNV	3294899	C	T	b3147	lpoA
SNV	3308141	C	A	b3163	nlpI
SNV	3325346	G	A	b3178	ftsH
SNV	3347258	G	A	b3205	rapZ
SNV	3380855	C	T	b3234	degQ
SNV	3395207	C	T	b4472	yhdP
SNV	3397269	C	A	b3247	rng
SNV	3400178	C	A	b3251	mreB
SNV	3400759	A	G	b3251	mreB
SNV	3431825	A	G	b3283	yrdD
SNV	3446073	A	G	b3305	rplF
SNV	3550493	C	T	b3417	malP
SNV	3578206	G	T	b3438	gntR
SNV	3580728	C	A	b3440	yhhX
SNV	3584999	C	T	b3446	yrhB
SNV	3601508	A	T	b3462	ftsX
SNV	3637760	C	A	b3493	pitA
SNV	3659146	T	C	b3513(dist=86);b3512(dist=253)	mdtE;gadE
SNV	3677187	C	T	b3524	yhjG
SNV	3690448	A	G	b3532	bcsB
SNV	3704423	C	T	b3542	dppC
SNV	3716125	C	A	b3551	bisC
SNV	3732775	G	A	b3567	xylG
SNV	3746070	T	C	b3578	yiaN
SNV	3755621	T	C	b3588	aldB
SNV	3767781	T	C	b3596(dist=396);b3594(dist=602)	yibG;yibA
SNV	3787707	T	C	b3613	envC
SNV	3811142	A	G	b3635	mutM
SNV	3815809	G	A	b3642,b3644(dist=54);b3641,b3643(dist=54)	pyrE;yicC;slmA;rph
SNV	3832601	C	A	b3656	yicI
SNV	3844627	G	T	b3665	adeD
SNV	3850944	C	A	b3670	ilvN
SNV	3867303	T	C	b3687	ibpA
SNV	3873177	G	A	b4477	dgoA
SNV	3880558	G	A	b3700	recF
SNV	3886055	C	T	b3705	yidC
SNV	3895210	A	G	b3713	yieF
SNV	3904226	G	T	b3722	bglF
SNV	3905214	C	T	b3722	bglF
SNV	3922069	G	A	b3739	atpI
SNV	3929360	G	A	b3745	viaA
SNV	3930952	G	A	b3746	ravA
SNV	3943956	C	T	b3755(dist=2629),b4480(dist=3172)	yieP;hdfR
SNV	3969283	C	T	b3785	wzzE
SNV	3978848	C	T	b3793	wzyE
SNV	4002308	G	A	b3816	corA
SNV	4037165	G	A	b3850(dist=2012),b3856(dist=3741)	hemG;mobB
SNV	4037286	C	A	b3850(dist=2133),b3856(dist=3620)	hemG;mobB
SNV	4044154	T	C	b3861(dist=45);b3859,b3860(dist=110)	yihF;srkA;dsbA
SNV	4084812	G	T	b3894	fdoG
SNV	4086263	T	C	b3895	fdhD
SNV	4094428	G	C	b3901,b3902(dist=156);b3903(dist=295)	rhaM;rhaD;rhaA
SNV	4095171	T	C	b3903	rhaA
SNV	4124714	C	T	b3935	priA
SNV	4127963	C	A	b3937,b3939(dist=115);b3936,b3938(dist=115)	yiiX;metB;rpmE;metJ
SNV	4136368	G	A	b3943	yijE
SNV	4138470	G	A	b3945	gldA
SNV	4154393	C	T	b3957	argE
SNV	4207547	A	G	b4006(dist=15)	purH
SNV	4219959	C	A	b4016	aceK
SNV	4219991	A	C	b4016	aceK
SNV	4223583	C	A	b4018	iclR
SNV	4234514	T	C	b4025	pgi
SNV	4239766	C	A	b4030(dist=11);b4029,b4620(dist=11)	psiE;yjbH;yjbT
SNV	4240226	C	A	b4030,b4620(dist=99);b4029,b4031(dist=99)	psiE;yjbT;yjbH;xylE
SNV	4273950	A	G	b4058,b4059(dist=175);b4060(dist=175)	uvrA;ssb;yjcB
SNV	4279464	C	A	b4064	ghxP
SNV	4300029	A	G	b4080	mdtP
SNV	4364962	A	G	b4136	dsbD
SNV	4366489	G	A	b4138	dcuA
SNV	4371547	A	G	b4143	groL
SNV	4375370	T	C	b4146	epmB
SNV	4388403	T	C	b4159	mscM
SNV	4388476	C	A	b4159	mscM
SNV	4426710	C	T	b4204	yjfZ
SNV	4537223	A	C	b4309	nanS
SNV	4558365	C	T	b4328	iadA
SNV	4563162	A	G	b4333	yjiK
SNV	4568121	T	C	b4337	mdtM
SNV	4587176	G	T	b4351	mrr
SNV	4599664	G	A	b4359(dist=223);b4360,b4361(dist=31)	opgB;yjjA;dnaC
SNV	4632124	C	T	b4392	slt
SNV	4632672	C	T	b4393(dist=88);b4392,b4394(dist=88)	trpR;slt;yjjX
SNV	4633873	G	T	b4395	ytjC
SNV	4638944	T	C	b4400	creD
